# Supplementary material for: Expression of estrogen receptor beta and overall survival in non-small cell lung cancer patients: Protocol for a systematic review and meta-analysis of cohort studies
Source: Medicine (Baltimore). 2019 Oct 25;98(43):e17559. doi: 10.1097/MD.0000000000017559 (PMC6824691; doi:10.1097/MD.0000000000017559)
Supplement: Supplemental Digital Content [file medi-98-e17559-s001.xlsx]

## Sheet: Sheet1
author	publish year	ER Type	location	country	sample size	ERβ positive	age	ECOG(0-1：2-4)	gender（male：females）	ADC/SCC/others	laboratory methodology	median follow‑up period(months)	scoring system	cut-off value	univariate analysis HR and 95%CI	multivariate analysis HR and 95%CI	Smoking Y/N	study year	design	patients inclusion	study limitation
